# Supplementary material for: Impedimetric Biosensors for the Quantification of Serum Biomarkers for Early Detection of Lung Cancer
Source: Biosensors (Basel). 2024 Dec 18;14(12):624. doi: 10.3390/bios14120624 (PMC11674673; doi:10.3390/bios14120624)
Supplement: Supplementary file 1 [file biosensors-14-00624-s001.zip]

Archive with 1 entries (1 files):
- biosensors-3316034-supplementary.pdf
